# Supplementary material for: Highly Active Heterogeneous Double Metal Cyanide Catalysts for Ring-Opening Polymerization of Cyclic Monomers
Source: Polymers (Basel). 2022 Jun 20;14(12):2507. doi: 10.3390/polym14122507 (PMC9227229; doi:10.3390/polym14122507)
Supplement: Supplementary file 1 [file polymers-14-02507-s001.zip]

Archive with 1 entries (1 files):
- polymers-1755823-supplementary.pdf
